# Supplementary material for: DNA methylation signatures in Blood DNA of Hutchinson–Gilford Progeria syndrome
Source: Aging Cell. 2022 Jan 19;21(2):e13555. doi: 10.1111/acel.13555 (PMC8844112; doi:10.1111/acel.13555)
Supplement: Supplementary file 1 — Table S1 [file ACEL-21-e13555-s003.csv]

Rank	cgid	Chromosome	Start	mean.diff	diffmeth.p.adj.fdr	UCSC_RefGene_Name	UCSC_RefGene_Group	DNase_Hypersensitivity_NAME	DNase_Hypersensitivity_Evidence_Count	OpenChromatin_NAME	OpenChromatin_Evidence_Count	TFBS_NAME	TFBS_Evidence_Count	Cis-eQTMs
1	cg00347722	chr3	23878246	-0.02	0.05	UBE2E1	Body	chr3:23877920-23878255	3		NA		NA	NA
2	cg00521993	chr10	75199411	0.02	0.04	PPP3CB	Body	chr10:75199405-75199675	3		NA		NA	NA
3	cg00753399	chr2	74404556	0.02	0.05	MOBKL1B	Body		NA		NA		NA	NA
4	cg01093402	chr5	85648555	0.02	0.03				NA		NA		NA	NA
5	cg01196613	chr5	73085840	0.03	0.02	ARHGEF28	Body	chr5:73085700-73086190	3		NA		NA	NA
6	cg01306588	chr1	54200381	0.03	0.05	GLIS1	TSS1500	chr1:54200305-54200935	3		NA		NA	NA
7	cg01679017	chr20	51825417	0.03	0.03	TSHZ2	Body	chr20:51825225-51825535	3		NA		NA	NA
8	cg02078498	chr15	41291721	0.02	0.04	INO80	Body		NA	chr15:41291332-41291797	5	chr15:41291290-41292020	5	NA
9	cg02505588	chr5	105753028	-0.02	0.02			chr5:105752885-105753175	3		NA		NA	NA
10	cg02629963	chr22	21025889	-0.02	0.02				NA		NA		NA	NA
11	cg02890368	chr20	57427650	-0.02	0.03	GNAS;GNAS	TSS1500;3'UTR	chr20:57427485-57428235	3		NA		NA	NA
12	cg03768744	chr5	89939662	0.02	0.05	ADGRV1	Body		NA		NA	chr5:89936247-89941997	6	NA
13	cg04547000	chr16	18967439	-0.06	0.03			chr16:18967300-18967515	3		NA		NA	NA
14	cg04764687	chr16	89949827	-0.02	0.05	TCF25	Body		NA	chr16:89949782-89951007	6	chr16:89949611-89950949	4	NA
15	cg05377703	chr1	94472813	0.07	0.04	ABCA4	Body		NA		NA		NA	NA
16	cg05684050	chr5	92427751	0.02	0.04				NA		NA	chr5:92427437-92428824	6	NA
17	cg06216080	chr1	9908294	-0.03	0.04			chr1:9908105-9908355	3		NA		NA	NA
18	cg06673020	chr15	95974945	0.03	0.05	LINC00924	TSS1500		NA		NA		NA	NA
19	cg06683678	chr3	123659871	-0.03	0.05	CCDC14	Body		NA	chr3:123659612-123660266	6	chr3:123659838-123660498	6	NA
20	cg07633256	chr5	167395310	-0.03	0.03	TENM2	Body		NA		NA		NA	NA
21	cg07956867	chr7	148942558	0.02	0.04	ZNF212	Body	chr7:148942385-148942790	3		NA		NA	NA
22	cg09272186	chr8	30334348	0.03	0.03	RBPMS	Body		NA		NA		NA	NA
23	cg09301498	chr7	57324701	-0.04	0.05				NA		NA		NA	NA
24	cg09413950	chr11	49582872	-0.02	0.05	LOC440040	Body	chr11:49582745-49583495	3		NA		NA	NA
25	cg09741789	chr15	48846541	-0.02	0.03	FBN1	Body	chr15:48846400-48846830	3		NA		NA	NA
26	cg09964316	chr7	29523394	-0.03	0.04	CHN2;CHN2	TSS200;Body		NA		NA	chr7:29522696-29523605	6	NA
27	cg10488532	chr4	105818582	0.02	0.03			chr4:105818420-105818710	3		NA		NA	NA
28	cg10521230	chr3	137798210	0.05	0.05	DZIP1L	Body		NA	chr3:137797781-137798241	6	chr3:137796863-137798917	6	NA
29	cg10811640	chr3	126023617	-0.05	0.03			chr3:126023585-126023875	3		NA		NA	NA
30	cg10999502	chr1	172990488	0.02	0.04				NA	chr1:172989269-172991005	6		NA	NA
31	cg11075353	chr11	27224020	0.06	0.04				NA	chr11:27222894-27224140	6	chr11:27222803-27224234	6	NA
32	cg11596822	chr1	201714118	0.02	0.05	NAV1;IPO9-AS1;NAV1	Body;Body;Body		NA		NA	chr1:201713824-201714569	4	NA
33	cg12958892	chr2	59444755	0.02	0.04	LOC101927285	TSS200		NA		NA		NA	NA
34	cg13424484	chr10	63803474	-0.02	0.03	ARID5B	Body	chr10:63803240-63803750	3		NA		NA	NA
35	cg13487666	chr9	127021157	-0.04	0.04	NEK6;NEK6;NEK6;NEK6	5'UTR;5'UTR;Body;5'UTR	chr9:127019425-127022335	3		NA		NA	NA
36	cg13593232	chr19	39623342	0.02	0.05	PAK4	5'UTR	chr19:39623165-39623515	3		NA		NA	NA
37	cg13817334	chr5	32256191	0.03	0.02	MTMR12	Body		NA		NA		NA	NA
38	cg14400967	chr7	102669857	0.03	0.05	FBXL13;FBXL13	ExonBnd;Body		NA		NA		NA	NA
39	cg14859371	chr1	18605331	-0.02	0.04	IGSF21	Body		NA		NA		NA	NA
40	cg15675603	chr15	49393631	0.02	0.03				NA		NA		NA	NA
41	cg16396844	chr8	56657649	0.02	0.04	TMEM68	Body		NA		NA		NA	NA
42	cg17417753	chr6	130022358	0.03	0.05	ARHGAP18	Body	chr6:130022340-130022595	3		NA		NA	NA
43	cg17585208	chr4	120484257	0.03	0.04	PDE5A	Body		NA		NA		NA	NA
44	cg17618939	chr5	39138071	-0.02	0.05	FYB	Body	chr5:39137925-39138110	3		NA		NA	NA
45	cg17903590	chr1	28623081	0.02	0.05				NA	chr1:28623012-28623725	6	chr1:28622078-28623970	6	NA
46	cg18590996	chr10	131385344	0.04	0.05	MGMT	Body	chr10:131385185-131385510	3		NA		NA	NA
47	cg20219641	chr11	130371206	0.04	0.05				NA		NA		NA	NA
48	cg20995546	chr16	54523514	-0.03	0.04			chr16:54523160-54523710	3		NA		NA	NA
49	cg21268659	chr7	129403187	0.02	0.05				NA		NA		NA	NA
50	cg21456581	chr8	65828722	0.04	0.05				NA	chr8:65828089-65829516	6	chr8:65827095-65830084	6	NA
51	cg21883059	chr6	52118417	0.03	0.03			chr6:52118285-52118655	3		NA		NA	NA
52	cg22344745	chr1	227746294	0.03	0.03			chr1:227746005-227746955	3		NA		NA	NA
53	cg22446998	chr5	155701819	0.02	0.05				NA		NA		NA	NA
54	cg22681709	chr2	178499509	0.04	0.04	PDE11A	Body	chr2:178499420-178499895	3		NA		NA	NA
55	cg22777883	chr2	98362341	0.02	0.04			chr2:98361985-98362450	3		NA		NA	NA
56	cg23264565	chr14	75740721	-0.02	0.05			chr14:75740640-75741075	3		NA		NA	NA
57	cg23563733	chr6	129768405	0.02	0.04	LAMA2	Body;Body		NA		NA		NA	NA
58	cg24206084	chr13	44687020	0.03	0.05	SMIM2-AS1	Body		NA		NA		NA	NA
59	cg24803202	chr11	64658903	0.02	0.04	MIR194-2;MIR192	Body;TSS200	chr11:64658860-64659475	3		NA		NA	NA
60	cg25423364	chr14	73480891	0.03	0.05	ZFYVE1	Body	chr14:73480840-73481155	3		NA		NA	NA
61	cg26746527	chr13	25513464	0.03	0.02	TPTE2P1	Body		NA		NA		NA	NA
