# Supplementary material for: DNA methylation signatures in Blood DNA of Hutchinson–Gilford Progeria syndrome
Source: Aging Cell. 2022 Jan 19;21(2):e13555. doi: 10.1111/acel.13555 (PMC8844112; doi:10.1111/acel.13555)
Supplement: Supplementary file 2 — Table S2 [file ACEL-21-e13555-s004.csv]

id	Chromosome	Start	End	mean.mean.Control	mean.mean.HGPS	comb.p.val	comb.p.adj.fdr
39852	chr1	199255001	199260000	0.624	0.62	6.30E-06	0.049
40498	chr1	202485001	202490000	0.774	0.772	5.23E-06	0.044
41907	chr1	209530001	209535000	0.82	0.827	3.31E-06	0.039
43612	chr1	218055001	218060000	0.788	0.791	2.44E-06	0.035
47745	chr1	238720001	238725000	0.686	0.674	5.62E-07	0.021
79877	chr2	150125001	150130000	0.751	0.741	5.40E-06	0.044
91669	chr2	209085001	209090000	0.712	0.708	3.36E-06	0.039
109634	chr3	55710001	55715000	0.806	0.805	4.42E-06	0.044
112020	chr3	67640001	67645000	0.631	0.615	8.84E-07	0.022
181017	chr5	23445001	23450000	0.778	0.779	1.93E-06	0.032
182654	chr5	31630001	31635000	0.726	0.716	1.72E-06	0.030
182779	chr5	32255001	32260000	0.739	0.713	3.81E-07	0.021
205007	chr5	143395001	143400000	0.818	0.818	3.82E-06	0.041
210637	chr5	171545001	171550000	0.526	0.53	1.33E-06	0.025
217500	chr6	24940001	24945000	0.796	0.794	5.89E-07	0.021
270313	chr7	117885001	117890000	0.688	0.673	1.23E-07	0.015
280188	chr8	8120001	8125000	0.813	0.821	1.03E-06	0.022
280466	chr8	9510001	9515000	0.265	0.262	3.72E-06	0.041
350222	chr10	70710001	70715000	0.712	0.701	4.39E-06	0.044
354272	chr10	90960001	90965000	0.786	0.782	4.31E-07	0.021
367373	chr11	20930001	20935000	0.166	0.167	5.32E-06	0.044
415287	chr12	125490001	125495000	0.83	0.841	2.25E-06	0.035
423916	chr13	34780001	34785000	0.807	0.808	5.27E-06	0.044
433539	chr13	82895001	82900000	0.641	0.631	1.03E-07	0.015
485070	chr16	15495001	15500000	0.518	0.518	7.34E-07	0.022
485764	chr16	18965001	18970000	0.4	0.458	5.07E-06	0.044
535780	chr19	19410001	19415000	0.776	0.777	4.24E-07	0.021
542519	chr19	53105001	53110000	0.557	0.558	2.90E-06	0.039
552969	chr20	46225001	46230000	0.848	0.849	5.57E-06	0.044
554778	chr20	55270001	55275000	0.249	0.246	1.06E-06	0.022
560308	chr21	19890001	19895000	0.674	0.66	3.00E-06	0.039
563737	chr21	37035001	37040000	0.529	0.531	9.61E-07	0.022
